# Supplementary material for: Fast genetic mapping of complex traits in C. elegans using millions of individuals in bulk
Source: Nat Commun. 2019 Jun 18;10:2680. doi: 10.1038/s41467-019-10636-9 (PMC6582151; doi:10.1038/s41467-019-10636-9)
Supplement: Supplementary file 4 — Supplementary Data 1 [file 41467_2019_10636_MOESM4_ESM.xlsx]

## Sheet: Registry_-_2018-08-28
Strain	Genotype	Comments
N2		Wild-type reference strain
CB4856		Wild Isolate from Hawaii
JK574	fog-2(q71)V	Hermaphrodites do not produce sperm and must outcross
BCN1082	crgIs1004[hsp-90p::GFP::hsp-90 3'UTR; unc-119(+)] III
QX2313	fog-2(q71) V	JK574 strain outcrossed 2 times into N2 background
QX2319	qqIR42 (fog-2(q71), N2 > CB4856)	fog-2 (q71) introgressed by 9 times outcrossing into CB4856
QX2307	qqIR43(crgIs1004[hsp-90p::GFP::hsp-90 3'UTR; unc-119(+)] , N2>CB4856) III; qqIR42 (fog-2(q71), N2 > CB4856) V	CB4856 parental strain for hsp-90 ceX-QTL
QX2314	crgIs1004[hsp-90p::GFP::hsp-90 3'UTR; unc-119(+)] III; fog-2 (q71) V	N2 parental strain for hsp-90 ceX-QTL
QX1430	ttTi12715 I; qqIR1 [X, CB4856 > N2, 4,754,307-4,864,273]	Strain containing hypomorph peel-1 and wild ancestral npr-1 allele
QX2324	ttTi12715 I; fog-2(q71) V; qqIR1 [X, CB4856 > N2, 4,754,307-4,864,273]	Used to generate QX2334
QX2326	sti-1(ok3354) V	Generated by outcrossing the strain VC2559 into N2
PTM299	fog-2(kah89) [CB4856]	McGrath Lab
QX2334	ttTi12715 I; plg-1(e2001) III; fog-2(q71) V; qqIR1 [X, CB4856 > N2, 4,754,307-4,864,273]	Parental strain for mapping fitness peaks Contains wild allele of npr-1, transposon insertion into peel-1, functional allele of plg-1, and a fog-2 (q71) mutation
