# Supplementary material for: Fast genetic mapping of complex traits in C. elegans using millions of individuals in bulk
Source: Nat Commun. 2019 Jun 18;10:2680. doi: 10.1038/s41467-019-10636-9 (PMC6582151; doi:10.1038/s41467-019-10636-9)
Supplement: Supplementary file 5 — Supplementary Data 2 [file 41467_2019_10636_MOESM5_ESM.xlsx]

## Sheet: SequencingTable
Cross	Experiment	Generation	Platform	Read Length	N Reads	Average.Coverage
QX2313xQX2319	Experiment 1	4	Hiseq 2000	140 PE	26746404	28.31
QX2313xQX2319	Experiment 1	5	Hiseq 2000	140 PE	29430329	30.28
QX2313xQX2319	Experiment 1	8	Hiseq 1500	140 PE	26795479	31.93
QX2313xQX2319	Experiment 1	9	Hiseq 1500	140 PE	34421096	23.65
QX2313xQX2319	Experiment 1	10	Hiseq 1500	140 PE	33776593	28.74
QX2313xQX2319	Experiment 1	10 - H2O2 ceX-QTL Control	Hiseq 1500	140 PE	29310692	30.95
QX2313xQX2319	Experiment 1	10 - H2O2 ceX-QTL	Hiseq 1500	140 PE	36929460	20.25
QX2313xQX2319	Experiment 2	4	Hiseq 2000	101 PE	15401056	31.49
QX2313xQX2319	Experiment 2	6	Hiseq 2000	101 PE	16602809	22.24
QX2313xQX2319	Experiment 2	7	Hiseq 2000	101 PE	17393477	27.95
QX2313xQX2319	Experiment 2	8	Hiseq 2000	101 PE	12707387	28.24
QX2313xQX2319	Experiment 2	9	Hiseq 2000	101 PE	15529747	23.91
QX2313xQX2319	Experiment 2	11	Hiseq 2000	101 PE	16872471	27.36
QX2319	CB4856/fog-2 parent	0	Hiseq 2000	101 PE	11148348	65.43
QX2313xQX2319	Experiment 3	3	Hiseq 2000	101 PE	17263083	71.61
QX2313xQX2319	Experiment 3	4	Hiseq 2000	101 PE	11831892	65.1
QX2313xQX2319	Experiment 3	5	Hiseq 2000	101 PE	14937363	82.96
QX2313xQX2319	Experiment 3	6	Hiseq 2000	101 PE	15106260	81.06
QX2313xQX2319	Experiment 3	7	Hiseq 2000	101 PE	12679774	70.43
QX2313xQX2319	Experiment 3	8	Hiseq 2000	101 PE	14738723	88.13
QX2313xQX2319	Experiment 3	24	Miseq V2	151 PE	4108846	9.44
QX2313xQX2319	Experiment 3	25	Miseq V2	151 PE	4259204	10.04
QX2313xQX2319	Experiment 3	26	Miseq V2	151 PE	3289448	8.31
QX2313xQX2319	Experiment 3	27	Miseq V2	150 PE	5241642	13.78
QX2307xQX2314	hsp90 X-QTL	14	Miseq V2	150 PE	12019581	29.6
QX2307xQX2314	hsp90 X-QTL	14	Miseq V2	150 PE	7224500	18.53
QX2313xPTM299	CRISPR fog-2	3	Hiseq 4000	101 PE	14337974	25.4
QX2313xPTM299	CRISPR fog-2	4	Hiseq 4000	101 PE	12157311	21.66
QX2313xPTM299	CRISPR fog-2	5	Hiseq 4000	101 PE	13716079	24.4
QX2313xPTM299	CRISPR fog-2	6	Hiseq 4000	101 PE	15708015	27.92
QX2313xPTM299	CRISPR fog-2	7	Hiseq 4000	101 PE	16222489	28.87
QX2334xQX2319	N2/plg-1/npr-1/peel-1(tt)	15	Hiseq 4000	101 PE	14639171	26.09
QX2334xQX2319	N2/plg-1/npr-1/peel-1(tt)	16	Hiseq 4000	101 PE	19621343	34.69
QX2334xQX2319	N2/plg-1/npr-1/peel-1(tt)	17	Hiseq 4000	101 PE	20537193	36.24
QX2313xPTM299	CRISPR fog-2	9	Hiseq X	150 PE	11100517	26.72
QX2313xPTM299	CRISPR fog-2	10	Hiseq X	150 PE	23945093	55.14
QX2313xPTM299	CRISPR fog-2	11	Hiseq X	150 PE	8362670	19.66
QX2313xPTM299	CRISPR fog-2	12	Hiseq X	150 PE	34191630	79.53
QX2313xPTM299	CRISPR fog-2	13	Hiseq X	150 PE	31253158	73.38
QX2313xPTM299	CRISPR fog-2	14	Hiseq X	150 PE	17956752	42.34
QX2334xQX2319	N2/plg-1/npr-1/peel-1(tt)	4	Hiseq X	150 PE	38591244	89.37
QX2334xQX2319	N2/plg-1/npr-1/peel-1(tt)	5	Hiseq X	150 PE	45423596	102.62
QX2334xQX2319	N2/plg-1/npr-1/peel-1(tt)	6	Hiseq X	150 PE	24216801	56.35
QX2334xQX2319	N2/plg-1/npr-1/peel-1(tt)	7	Hiseq X	150 PE	31684077	71.94
QX2334xQX2319	N2/plg-1/npr-1/peel-1(tt)	8	Hiseq X	150 PE	29477672	69.23
QX2334xQX2319	N2/plg-1/npr-1/peel-1(tt)	9	Hiseq X	150 PE	10728230	23.18
QX2334xQX2319	N2/plg-1/npr-1/peel-1(tt)	10	Hiseq X	150 PE	29798549	66.33
QX2334xQX2319	N2/plg-1/npr-1/peel-1(tt)	11	Hiseq X	150 PE	38208072	88.54
QX2313xQX2319	Experiment 1 - Abamectin Selection	12 - Abamectin cex-QTL	Hiseq X	150 PE	77579843	136.56
QX2313xQX2319	Experiment 1 - Abamectin Selection	12 - Abamectin cex-QTL Control	Hiseq X	150 PE	91851671	185.05
