# Supplementary material for: Fast genetic mapping of complex traits in C. elegans using millions of individuals in bulk
Source: Nat Commun. 2019 Jun 18;10:2680. doi: 10.1038/s41467-019-10636-9 (PMC6582151; doi:10.1038/s41467-019-10636-9)
Supplement: Supplementary file 6 — Supplementary Data 3 [file 41467_2019_10636_MOESM6_ESM.xlsx]

## Sheet: RNAiForDeletedRegion
ensembl_gene_id	ensembl_transcript_id	description	Chromosome	start_position	end_position	external_gene_name	Embryo	L1	L2	L3	L4	YA	Plate	RNAi	SourceBioscience.Location
WBGene00005898	C14C6.1	Serpentine Receptor, class X [Source:RefSeq peptide;Acc:NP_503245]	V	560195	562956	srx-7	0.565	0	0.03	0	0	0	126	Not Tested	V-1A20
WBGene00015756	C14C6.2a		V	563135	564382	C14C6.2	0.052	20.248	16.34	12.061	3.035	9.739	S42	Negative	V-16K13
WBGene00015756	C14C6.2b		V	563135	564382	C14C6.2	0.408	40.03	63.662	73.796	26.539	28.151	S42	Negative	V-16K13
WBGene00005585	C14C6.10a	Serpentine Receptor, class I [Source:RefSeq peptide;Acc:NP_503247]	V	564391	566084	sri-73	0	0.19	0.029	0.037	0	0	126	Not Tested	V-1C14
WBGene00005584	C14C6.11	Serpentine Receptor, class I [Source:RefSeq peptide;Acc:NP_001299991]	V	566719	568205	sri-72	0	0.073	0.048	0	0	0	126	Not Tested	V-1C16
WBGene00015764	C14C6.13		V	572031	574739	C14C6.13	0	0.01	0	0	0	0	S9	Not Tested	V-14K06
WBGene00019453	K06H6.5		V	576370	578428	K06H6.5	0	0.008	0.021	0	0	0	126	Not Tested	V-1E06
WBGene00019452	K06H6.4		V	579277	581372	K06H6.4	0	0	0.089	0	0	0	126	Not Tested	V-1E04
WBGene00019451	K06H6.3	Nucleotide Sugar TransPorter family [Source:RefSeq peptide;Acc:NP_503252]	V	581916	583431	nstp-7	0	0	0	0	0	0	126	Not Tested	V-1E02
WBGene00019450	K06H6.2		V	585778	587250	K06H6.2	0	0	0.153	0.025	1.194	0.053	126	Not Tested	V-1C24
WBGene00019449	K06H6.1		V	588135	589646	K06H6.1	0	0	0.038	0	0.538	0	S1	Not Tested	V-14D10
WBGene00022758	ZK488.6		V	590482	592463	ZK488.6	0.016	0	0.072	0	0.04	0	126	Not Tested	V-1E18
WBGene00022757	ZK488.5		V	593259	595677	ZK488.5	0.023	0.005	0.178	0.032	0	0	126	Not Tested	V-1E16
WBGene00022756	ZK488.4	Nuclear Hormone Receptor family [Source:RefSeq peptide;Acc:NP_503258]	V	600595	602482	nhr-251	0.059	0.154	1.174	0.084	0	0.023	126	Negative	V-1E14
WBGene00004177	ZK488.7	Prion-like-(Q/N-rich)-domain-bearing protein [Source:RefSeq peptide;Acc:NP_503259]	V	603612	604205	pqn-98	0	0.045	0.781	0.265	0	0.47	126	Not Tested	V-1E20
WBGene00005856	ZK488.9	Serpentine Receptor, class W [Source:RefSeq peptide;Acc:NP_503261]	V	606781	608944	srw-109	0	0	0	0	0	0	126	Not Tested	V-1E24
WBGene00004176	ZK488.10	Prion-like-(Q/N-rich)-domain-bearing protein [Source:RefSeq peptide;Acc:NP_503262]	V	609142	609726	pqn-97	0.053	0.062	0.129	0.065	0	0	126	Not Tested	V-1G02
WBGene00003680	ZK488.2	Nuclear hormone receptor family member nhr-90 [Source:UniProtKB/Swiss-Prot;Acc:O17025]	V	610470	612509	nhr-90	0.913	9.033	5.3	0.901	0.403	4.899	126	Negative	V-1E12
WBGene00018624	F48G7.13		V	615562	616728	F48G7.13	0	3.84	0.372	0.3	0	0.079	126	Not Tested	V-1I04
WBGene00018616	F48G7.5		V	622188	622951	F48G7.5	1.645	0.819	191.947	4.261	9.564	11.71	126	Negative	V-1G12
WBGene00018617	F48G7.6a	Serpentine Receptor, class T [Source:RefSeq peptide;Acc:NP_001300109]	V	623298	625022	srt-17	0	0	0.116	0	0	0	NA	Not Tested	NA
WBGene00018617	F48G7.6b	Serpentine Receptor, class T [Source:RefSeq peptide;Acc:NP_001300109]	V	623298	625022	srt-17	0	0	0.035	0	0	0	NA	Not Tested	NA
WBGene00018617	F48G7.6c	Serpentine Receptor, class T [Source:RefSeq peptide;Acc:NP_001300109]	V	623298	625022	srt-17	0	0	0.026	0	0	0	NA	Not Tested	NA
WBGene00018617	F48G7.6d	Serpentine Receptor, class T [Source:RefSeq peptide;Acc:NP_001300109]	V	623298	625022	srt-17	0	0	0	0	0	0	NA	Not Tested	NA
WBGene00018618	F48G7.7		V	625752	626390	F48G7.7	0	0	0.561	0	0	0	126	Not Tested	V-1G16
WBGene00018619	F48G7.8		V	627106	627650	F48G7.8	0	0	91.978	2.424	3.037	2.285	126	Not Tested	V-1G18
WBGene00018620	F48G7.9		V	628059	628623	F48G7.9	0	0.208	2.8	0.461	0	0.486	126	Negative	V-1G20
WBGene00018621	F48G7.10		V	633995	634893	F48G7.10	0.244	1.496	0.911	0.957	0.577	1.278	126	Negative	V-1G22
WBGene00018614	F48G7.2b		V	636587	637509	F48G7.2	0	0.739	0.579	0.255	0.38	1.832	126	Negative	V-1G06
WBGene00005621	F48G7.1	Serpentine Receptor, class J [Source:RefSeq peptide;Acc:NP_503275]	V	638628	639928	srj-37	0	0	0	0	0	0	126	Not Tested	V-1G04
WBGene00018622	F48G7.11a	Nuclear Hormone Receptor family [Source:RefSeq peptide;Acc:NP_503276]	V	640797	642893	nhr-190	1.125	2.666	1.389	0.451	0.186	1.335	126	Negative	V-1G24
WBGene00018622	F48G7.11b	Nuclear Hormone Receptor family [Source:RefSeq peptide;Acc:NP_503276]	V	640797	642893	nhr-190	0.973	0	1.696	0.031	0	0.229	126	Negative	V-1G24
WBGene00018623	F48G7.12a		V	643762	646199	F48G7.12	0	0.011	0.13	0.013	0	0.007	126	Not Tested	V-1I02
WBGene00018623	F48G7.12b		V	643762	646199	F48G7.12	0	0	1.465	0.196	0	0	126	Not Tested	V-1I02
WBGene00017959	F31F4.7	UDP-GlucuronosylTransferase [Source:RefSeq peptide;Acc:NP_503278]	V	647188	649741	ugt-42	0	0.755	0.171	0.426	0.044	0.181	126	Negative	V-1I18
WBGene00005593	F31F4.16	Serpentine Receptor, class J [Source:RefSeq peptide;Acc:NP_503279]	V	651837	653040	srj-5	0.072	0	0	0	0	0	126	Not Tested	V-1K12
WBGene00005594	F31F4.8	Serpentine Receptor, class J [Source:RefSeq peptide;Acc:NP_503280]	V	653303	654502	srj-6	0.085	0	0.015	0	0	0	126	Not Tested	V-1I20
WBGene00005451	F31F4.9	Serpentine Receptor, class H [Source:RefSeq peptide;Acc:NP_503281]	V	654727	655923	srh-245	0	0	0.138	0	0	0.133	126	Not Tested	V-1I22
WBGene00005452	F31F4.18	Serpentine Receptor, class H [Source:RefSeq peptide;Acc:NP_503282]	V	656499	657778	srh-246	0	0	0.057	0.04	0	0	126	Not Tested	V-1I22
WBGene00017963	F31F4.17		V	658476	660310	F31F4.17	0	0	0.085	0.086	0.121	0.061	126	Not Tested	V-1K14
WBGene00017960	F31F4.11a		V	662479	664443	F31F4.11	0.07	0	1.068	0.243	0	0	126	Not Tested	V-1K02
WBGene00017960	F31F4.11b		V	662479	664443	F31F4.11	0	0	0.006	0.137	0	0.05	126	Not Tested	V-1K02
WBGene00005472	F31F4.6	Serpentine Receptor, class H [Source:RefSeq peptide;Acc:NP_503285]	V	664797	665923	srh-266	0	0	0.007	0.044	0	0	126	Not Tested	V-1I16
WBGene00017961	F31F4.12	Nuclear Hormone Receptor family [Source:RefSeq peptide;Acc:NP_503286]	V	665920	667494	nhr-180	2.397	5.071	3.59	1.104	0.344	2.441	126	Negative	V-1K04
WBGene00005687	F31F4.13a	Serpentine Receptor, class U [Source:RefSeq peptide;Acc:NP_503287]	V	667896	671442	sru-24	0	0	0	0	0	0	126	Not Tested	V-1K06
WBGene00005687	F31F4.13b	Serpentine Receptor, class U [Source:RefSeq peptide;Acc:NP_503287]	V	667896	671442	sru-24	0	0.009	0.105	0	0	0	126	Not Tested	V-1K06
WBGene00005688	F31F4.14a	Serpentine Receptor, class U [Source:RefSeq peptide;Acc:NP_503289]	V	672245	674313	sru-25	0	0	0	0	0	0	126	Not Tested	V-1K08
WBGene00005688	F31F4.14b	Serpentine Receptor, class U [Source:RefSeq peptide;Acc:NP_503289]	V	672245	674313	sru-25	0	0	0.011	0.026	0.068	0.438	126	Not Tested	V-1K08
WBGene00017962	F31F4.15a	F-box A protein [Source:RefSeq peptide;Acc:NP_001300092]	V	674911	676753	fbxa-72	0	0	0.063	0.37	0	2.005	126	Negative	V-1K10
WBGene00017962	F31F4.15b	F-box A protein [Source:RefSeq peptide;Acc:NP_001300092]	V	674911	676753	fbxa-72	0.215	0.493	1.312	10.028	3.515	21.486	126	Negative	V-1K10
WBGene00005912	F31F4.4	Serpentine Receptor, class X [Source:RefSeq peptide;Acc:NP_503291]	V	677034	678920	srx-21	0	0	0.039	0.024	0	0.091	126	Not Tested	V-1I12
WBGene00005913	F31F4.3	Serpentine Receptor, class X [Source:RefSeq peptide;Acc:NP_503292]	V	679963	681465	srx-22	0	0	0.111	0	0	0	126	Not Tested	V-1I10
WBGene00005914	F31F4.2	Serpentine Receptor, class X [Source:RefSeq peptide;Acc:NP_503293]	V	682331	683970	srx-23	0	0.021	0.15	0	0	0	126	Not Tested	V-1I08
WBGene00017957	F31F4.1a		V	684089	686134	F31F4.1	0.807	1.329	1.157	0.234	0.055	0.84	S31	Negative	V-15P03
WBGene00017957	F31F4.1b		V	684089	686134	F31F4.1	0.038	0	0	0.015	0.042	0	S31	Negative	V-15P03
WBGene00019244	H25P19.1		V	687684	690006	H25P19.1	13.544	7.011	3.056	2.026	2.171	11.011	126	Negative	V-1K16
WBGene00005895	Y49C4A.5	Serpentine Receptor, class X [Source:RefSeq peptide;Acc:NP_503296]	V	690875	692770	srx-4	0.047	0	0.088	0	0	0	NA	Not Tested	NA
WBGene00005632	Y49C4A.6	Serpentine Receptor, class J [Source:RefSeq peptide;Acc:NP_503297]	V	693541	694725	srj-53	0.228	0	0	0	0	0	NA	Not Tested	NA
WBGene00005631	Y49C4A.7	Serpentine Receptor, class J [Source:RefSeq peptide;Acc:NP_001299992]	V	695326	696014	srj-52	0	0	0.024	0	0	0	NA	Not Tested	NA
WBGene00021709	Y49C4A.8a.1	UDP-GlucuronosylTransferase [Source:RefSeq peptide;Acc:NP_503298]	V	696523	699614	ugt-29	2.815	0.166	0.971	0.013	0.457	0.002	NA	Not Tested	NA
WBGene00021709	Y49C4A.8a.2	UDP-GlucuronosylTransferase [Source:RefSeq peptide;Acc:NP_503298]	V	696523	699614	ugt-29	0.791	0.519	0	0.125	0.073	4.077	NA	Not Tested	NA
WBGene00021709	Y49C4A.8a.3	UDP-GlucuronosylTransferase [Source:RefSeq peptide;Acc:NP_503298]	V	696523	699614	ugt-29	1.917	0.125	0.541	1.078	0.687	6.501	NA	Not Tested	NA
WBGene00005896	Y49C4A.4a	Serpentine Receptor, class X [Source:RefSeq peptide;Acc:NP_503299]	V	700079	701669	srx-5	0	0	0	0	0	0	S15	Not Tested	V-14P18
WBGene00005896	Y49C4A.4b	Serpentine Receptor, class X [Source:RefSeq peptide;Acc:NP_503299]	V	700079	701669	srx-5	0	0	0	0	0	0	S15	Not Tested	V-14P18
WBGene00021708	Y49C4A.3	Serpentine Receptor, class BC (class B-like) [Source:RefSeq peptide;Acc:NP_503300]	V	702560	703745	srbc-37	0	0	0	0	0	0	S39	Not Tested	V-16G23
WBGene00021707	Y49C4A.2	Serpentine Receptor, class BC (class B-like) [Source:RefSeq peptide;Acc:NP_503301]	V	707218	708453	srbc-38	0	0.01	0.113	0.024	0	0	S36	Not Tested	V-16E01
WBGene00021706	Y49C4A.1	Serpentine Receptor, class BC (class B-like) [Source:RefSeq peptide;Acc:NP_503302]	V	709108	710566	srbc-39	0.035	0.061	0.121	0.024	0	0	S12	Not Tested	V-14M18
WBGene00021710	Y49C4A.9	CYtochrome P450 family [Source:RefSeq peptide;Acc:NP_503303]	V	710642	712921	cyp-33C11	0.116	0.156	0.145	0.049	0	0.017	S23	Not Tested	V-15H24
WBGene00019242	H24O09.1a	Serpentine Receptor, class BC (class B-like) [Source:RefSeq peptide;Acc:NP_503304]	V	715787	719831	srbc-40	0.017	0.215	0.053	0	0	0	126	Not Tested	V-1K24
WBGene00019242	H24O09.1b	Serpentine Receptor, class BC (class B-like) [Source:RefSeq peptide;Acc:NP_503304]	V	715787	719831	srbc-40	0.307	0.276	0.319	0	0	0	126	Not Tested	V-1K24
WBGene00019243	H24O09.2	F-box B protein [Source:RefSeq peptide;Acc:NP_503305]	V	722695	723827	fbxb-72	7.164	0.241	0.162	0	0.04	0.174	126	Negative	V-1K20
WBGene00001564	C05E4.9b	Bifunctional glyoxylate cycle protein Isocitrate lyase Malate synthase [Source:UniProtKB/Swiss-Prot;Acc:Q10663]	V	724207	728103	icl-1	0.264	2.256	1.154	0.576	0.562	0	126	Not Tested	V-1M22
WBGene00005228	C05E4.14a	Serpentine Receptor, class H [Source:RefSeq peptide;Acc:NP_001255988]	V	728309	734279	srh-2	0.418	0	0.213	0	0	0	S33	Negative	V-16B13
WBGene00005228	C05E4.14b	Serpentine Receptor, class H [Source:RefSeq peptide;Acc:NP_001255988]	V	728309	734279	srh-2	0.475	1.135	0.375	0	0	0	S33	Negative	V-16B13
WBGene00005228	C05E4.14c	Serpentine Receptor, class H [Source:RefSeq peptide;Acc:NP_001255988]	V	728309	734279	srh-2	0	0.069	0	0	0	0	S33	Negative	V-16B13
WBGene00005228	C05E4.14d	Serpentine Receptor, class H [Source:RefSeq peptide;Acc:NP_001255988]	V	728309	734279	srh-2	0	0	0.014	0	0	0	S33	Negative	V-16B13
WBGene00005228	C05E4.14e	Serpentine Receptor, class H [Source:RefSeq peptide;Acc:NP_001255988]	V	728309	734279	srh-2	0	0	0	0	0	0	S33	Negative	V-16B13
WBGene00005228	C05E4.14f	Serpentine Receptor, class H [Source:RefSeq peptide;Acc:NP_001255988]	V	728309	734279	srh-2	1.057	0	0	0	0	0	S33	Negative	V-16B13
WBGene00005228	C05E4.14g	Serpentine Receptor, class H [Source:RefSeq peptide;Acc:NP_001255988]	V	728309	734279	srh-2	0	0	0	0	0	0	S33	Negative	V-16B13
WBGene00005228	C05E4.14h	Serpentine Receptor, class H [Source:RefSeq peptide;Acc:NP_001255988]	V	728309	734279	srh-2	0	0	0	0	0	0	S33	Negative	V-16B13
WBGene00005228	C05E4.14i	Serpentine Receptor, class H [Source:RefSeq peptide;Acc:NP_001255988]	V	728309	734279	srh-2	0.051	0	0	0	0	0.198	S33	Negative	V-16B13
WBGene00005228	C05E4.14j	Serpentine Receptor, class H [Source:RefSeq peptide;Acc:NP_001255988]	V	728309	734279	srh-2	0	0	0.066	0	0	0	S33	Negative	V-16B13
WBGene00005613	C05E4.10	Serpentine Receptor, class J [Source:RefSeq peptide;Acc:NP_503308]	V	734420	736271	srj-25	0.31	0	0	0	0	0	126	Not Tested	V-1M24
WBGene00005612	C05E4.11	Serpentine Receptor, class J [Source:RefSeq peptide;Acc:NP_503309]	V	736803	738870	srj-24	0.162	0.007	0	0	0	0	NA	Not Tested	NA
WBGene00015489	C05E4.7		V	742120	743273	C05E4.7	0.899	0.059	0.05	0	0	0	126	Not Tested	V-1M18
WBGene00006182	C05E4.6a	Seven TM Receptor [Source:RefSeq peptide;Acc:NP_503312]	V	743648	745475	str-134	0	0	0.031	0	0	0	126	Not Tested	V-1M16
WBGene00006182	C05E4.6b	Seven TM Receptor [Source:RefSeq peptide;Acc:NP_503312]	V	743648	745475	str-134	0	0	0	0	0	0	126	Not Tested	V-1M16
WBGene00005516	C05E4.4a	Serpentine Receptor, class I [Source:RefSeq peptide;Acc:NP_503313]	V	748344	750467	sri-4	0	0.009	0	0	0	0	S24	Not Tested	V-15I22
WBGene00005516	C05E4.4b	Serpentine Receptor, class I [Source:RefSeq peptide;Acc:NP_503313]	V	748344	750467	sri-4	0	0	0	0	0	0	S24	Not Tested	V-15I22
WBGene00006288	C05E4.13a	Seven TM Receptor [Source:RefSeq peptide;Acc:NP_503314]	V	751326	752779	str-262	0.137	0.016	0.103	0	0	0	126	Not Tested	V-1O06
WBGene00006288	C05E4.13b	Seven TM Receptor [Source:RefSeq peptide;Acc:NP_503314]	V	751326	752779	str-262	0	0	0	0	0	0	126	Not Tested	V-1O06
WBGene00005642	C05E4.3	SeRPin [Source:RefSeq peptide;Acc:NP_503315]	V	753334	755048	srp-1	2.045	0.244	1.161	0.95	1.225	5.263	126	Negative	V-1M10
WBGene00006087	C05E4.2a	Seven TM Receptor [Source:RefSeq peptide;Acc:NP_503316]	V	756469	757892	str-20	0	0	0.036	0	0	0	126	Not Tested	V-1M08
WBGene00006087	C05E4.2b	Seven TM Receptor [Source:RefSeq peptide;Acc:NP_503316]	V	756469	757892	str-20	0	0	0	0	0	0	126	Not Tested	V-1M08
WBGene00206359	C05E4.15a		V	758576	761259	C05E4.15	0.917	0	0	0	0	0.141	NA	Not Tested	NA
WBGene00206359	C05E4.15b		V	758576	761259	C05E4.15	0.781	0.043	0.215	0.031	0	0	NA	Not Tested	NA
WBGene00015491	C05E4.12		V	761626	761978	C05E4.12	3.238	0	0	0	0	0	126	Not Tested	V-1O04
WBGene00005643	C05E4.1.1	SeRPin [Source:RefSeq peptide;Acc:NP_503318]	V	762734	764657	srp-2	0	0	0.123	0	0.269	0.19	126	Negative	V-1M06
WBGene00005643	C05E4.1.2	SeRPin [Source:RefSeq peptide;Acc:NP_503318]	V	762734	764657	srp-2	6.941	0.106	0.528	0.89	0	9.452	126	Negative	V-1M06
WBGene00006266	R09E12.4	Seven TM Receptor [Source:RefSeq peptide;Acc:NP_503319]	V	765032	772585	str-238	0.028	0	0	0	0	0	126	Not Tested	V-1O20
WBGene00019983	R09E12.3	Stress-induced-phosphoprotein 1 [Source:UniProtKB/Swiss-Prot;Acc:O16259]	V	773550	774854	sti-1	69.062	104.821	40.255	30.998	16.131	65.71	126	Positive	V-1O12
WBGene00019982	R09E12.2	Serpentine Receptor, class BC (class B-like) [Source:RefSeq peptide;Acc:NP_503323]	V	774995	777272	srbc-58	0	0.1	0	0	0	0.012	126	Not Tested	V-1O10
WBGene00044514	R09E12.9		V	777571	778235	R09E12.9	1.012	56.109	3.571	20.579	1.119	9.532	NA	Not Tested	NA
WBGene00019981	R09E12.1	Serpentine Receptor, class BC (class B-like) [Source:RefSeq peptide;Acc:NP_503324]	V	778639	780223	srbc-59	0	0.032	0.085	0	0	0	126	Not Tested	V-1O08
WBGene00044091	R09E12.8	Serpentine Receptor, class BC (class B-like) [Source:RefSeq peptide;Acc:NP_001024074]	V	780299	781803	srbc-60	0.037	0.116	0	0	0	0	S37	Not Tested	V-16E10
WBGene00020060	R13D11.6a	Serpentine Receptor, class AB (class A-like) [Source:RefSeq peptide;Acc:NP_503325]	V	782732	784763	srab-16	0.015	0.204	0.201	0	0	0	127	Not Tested	V-1B05
WBGene00020060	R13D11.6b	Serpentine Receptor, class AB (class A-like) [Source:RefSeq peptide;Acc:NP_503325]	V	782732	784763	srab-16	0	1.235	0	0	0	0	127	Not Tested	V-1B05
WBGene00020062	R13D11.8a	Nuclear Hormone Receptor family [Source:RefSeq peptide;Acc:NP_503328]	V	802550	804741	nhr-270	3.641	2.353	2.03	0.399	0.045	0.132	127	Negative	V-1B09
WBGene00020058	R13D11.4a		V	810793	814696	R13D11.4	0	0.594	0	0	0	0	S36	Negative	V-16D17
WBGene00020058	R13D11.4b		V	810793	814696	R13D11.4	2.738	6.134	9.188	2.617	2.303	1.608	S36	Negative	V-16D17
WBGene00020058	R13D11.4c		V	810793	814696	R13D11.4	3.441	10.162	7.787	2.081	0.745	4.083	S36	Negative	V-16D17
WBGene00020063	R13D11.10		V	812812	813194	R13D11.10	2.721	0.618	0.131	0	0	0	S22	Not Tested	V-15H12
WBGene00020057	R13D11.3		V	815016	816873	R13D11.3	0	0	0.025	0	0	0	126	Not Tested	V-1O24
WBGene00020056	R13D11.1		V	817482	818733	R13D11.1	0	0	0.031	0	0	0	126	Not Tested	V-1O22
WBGene00005923	R13D11.9	Serpentine Receptor, class X [Source:RefSeq peptide;Acc:NP_503333]	V	819486	820729	srx-32	0	0	0	0	0	0	NA	Not Tested	NA
WBGene00005922	F41H8.4	Serpentine Receptor, class X [Source:RefSeq peptide;Acc:NP_001023913]	V	821784	823022	srx-31	0	0	0.05	0	0	0	NA	Not Tested	NA
WBGene00018313	F41H8.2		V	826411	828761	F41H8.2	0	0	0.039	0	0	0	S42	Not Tested	V-16K21
